# Supplementary material for: Sexual Assault in an Adolescent Female: A Pediatric Simulation Case for Emergency Medicine Providers
Source: MedEdPORTAL. 2020 Aug 26;16:10942. doi: 10.15766/mep_2374-8265.10942 (PMC7449576; doi:10.15766/mep_2374-8265.10942)
Supplement: Supplementary file 1 — Simulator.docxForensic Evidence Collection Primer.docxCard Layout.docxSexual Assault Case.docxCritical Actions Checklist.docxDebriefing Presentation.pptPostsession Survey.docxFollow-up Survey.docx [file mep_2374-8265.10942-s001.zip]

Archive with 9 entries (9 files):
- A. Simulator.docx
- B. Forensic Evidence Collection Primer.docx
- C. Card Layout.docx
- D. Sexual Assault Case.docx
- E. Critical Actions Checklist.docx
- F. Debriefing Presentation.ppt
- G. Postsession Survey.docx
- H. Follow-up Survey.docx
- _Educational_Summary_Report_10942.pdf
